# Supplementary material for: New Paralogs of the Heliothis virescens ABCC2 Transporter as Potential Receptors for Bt Cry1A Proteins
Source: Biomolecules. 2024 Mar 26;14(4):397. doi: 10.3390/biom14040397 (PMC11047971; doi:10.3390/biom14040397)
Supplement: Supplementary file 1 [file biomolecules-14-00397-s001.zip]

Archive with 1 entries (1 files):
- biomolecules-2940709-supplementary.pdf
